# Supplementary material for: Exploring Sex Differences of Beta-Blockers in the Treatment of Hypertension: A Systematic Review and Meta-Analysis
Source: Biomedicines. 2023 May 22;11(5):1494. doi: 10.3390/biomedicines11051494 (PMC10216365; doi:10.3390/biomedicines11051494)
Supplement: Supplementary file 1 [file biomedicines-11-01494-s001.zip]

Archive with 1 entries (1 files):
- biomedicines-2373889-supplementary.pdf
